# Supplementary material for: Real-World Experience among Elderly Metastatic Breast Cancer Patients Treated with CDK4/6 Inhibitor-Based Therapy
Source: Cancers (Basel). 2024 Apr 30;16(9):1749. doi: 10.3390/cancers16091749 (PMC11083425; doi:10.3390/cancers16091749)
Supplement: Supplementary file 1 [file cancers-16-01749-s001.zip]

Archive with 1 entries (1 files):
- cancers-2951827-supplementary.pdf
